# Supplementary material for: EBV infection-induced GPX4 promotes chemoresistance and tumor progression in nasopharyngeal carcinoma
Source: Cell Death Differ. 2022 Feb 1;29(8):1513–27. doi: 10.1038/s41418-022-00939-8 (PMC9346003; doi:10.1038/s41418-022-00939-8)
Supplement: Supplementary file 11 — Supplementary Table 1 [file 41418_2022_939_MOESM11_ESM.xlsx]

## Sheet: 工作表1
Supplementary table1: Characteristics of the patients.
Characteristics	Overall	Low GPX4	High GPX4	P value
Patients	181	113	68
Age
Median	49			-
Range	21-79
Gender
Male	141	93	48	0.05
Female	40	20	20
BMI
≤21.4	56	37	19	0.306
＞21.4	125	76	49
T stage
T1-T2	41	25	16	0.483
T3-T4	140	88	52
N stage
N0	41	24	17	0.341
N1-N3	140	89	51
EBV DNA
≤4000 copies/ml	107	76	31	0.003
>4000 copies/ml	74	37	37
hs-CRP(mg/L)
≤3	119	73	46	0.4
＞3	62	40	22
Progression
Yes	44	22	22	0.039
No	137	113	68
Death
Yes	26	10	16	0.007
No	155	103	52
aChi-squared test
