# Supplementary material for: EBV infection-induced GPX4 promotes chemoresistance and tumor progression in nasopharyngeal carcinoma
Source: Cell Death Differ. 2022 Feb 1;29(8):1513–27. doi: 10.1038/s41418-022-00939-8 (PMC9346003; doi:10.1038/s41418-022-00939-8)
Supplement: Supplementary file 12 — Supplementary Table 2 [file 41418_2022_939_MOESM12_ESM.xlsx]

## Sheet: 工作表1
Supplementary table 2: Univariate and multivariate analysis using a Cox proportional hazards model for the prediction of OS of the NPC patients
	Univariate analysis					Multivariate analysis
Prognostic factors	HR	95% CI	P		HR		95% CI	P
OS
Age (years)	1.038	0.477-2.261	0.925
Gender male	2.258	0.678-7.521	0.185		2.2		0.656-7.384	0.202
T stage	3.648	0.862-15.437	0.079		3.904		0.904-16.849	0.068
N stage	2.428	0.729-8.087	0.149		2.097		0.615-7.152	0.237
EBV DNA	2.144	0.984-4.671	0.055		1.464		0.662-3.240	0.347
BMI	0.352	0.163-0.761	0.008		0.28		0.128-0.612	0.001
CRP	2.484	1.148-5.372	0.021		2.283		1.038-5.021	0.04
GPX4	2.915	1.322-6.428	0.008		3.743		1.671-8.387	0.001
Age, ≥45 vs. ＜45; Gender, male vs. female; T stage, T1-T2 vs. T3-T4; N stage, N0 vs. N1-N3; EBV DNA (copies/ml), >4000 vs. ≤4000; GPX IHC score, ≥180 vs. ＜180; BMI (kg/m2), ＞21.4 vs. ≤21.4；hs-CRP (mg/L), ≥3 vs. ＜3.
